# Supplementary material for: Production of COx-Free Hydrogen and Few-Layer Graphene Nanoplatelets by Catalytic Decomposition of Methane over Ni-Lignin-Derived Nanoparticles
Source: Molecules. 2022 Jan 14;27(2):503. doi: 10.3390/molecules27020503 (PMC8777900; doi:10.3390/molecules27020503)
Supplement: Supplementary file 1 [file molecules-27-00503-s001.zip]

Archive with 1 entries (1 files):
- molecules-1501864-supplementary.pdf
